# Supplementary material for: From Clinical Specimen to Whole Genome Sequencing of A(H3N2) Influenza Viruses: A Fast and Reliable High-Throughput Protocol
Source: Vaccines (Basel). 2022 Aug 19;10(8):1359. doi: 10.3390/vaccines10081359 (PMC9412868; doi:10.3390/vaccines10081359)
Supplement: Supplementary file 1 [file vaccines-10-01359-s001.zip]

Archive with 1 entries (1 files):
- vaccines-1725975-supplementary.pdf
